# Supplementary material for: Preparation and Functional Identification of a Novel Conotoxin QcMNCL-XIII0.1 from Conus quercinus
Source: Toxins (Basel). 2022 Jan 26;14(2):99. doi: 10.3390/toxins14020099 (PMC8877388; doi:10.3390/toxins14020099)
Supplement: Supplementary file 1 [file toxins-14-00099-s001.zip]

Archive with 1 entries (1 files):
- toxins-1529340-supplementary.pdf
